# Supplementary material for: Perimount MAGNA Ease vs. INSPIRIS Resilia Valve: A PS-Matched Analysis of the Hemodynamic Performances in Patients below 70 Years of Age
Source: J Clin Med. 2023 Mar 6;12(5):2077. doi: 10.3390/jcm12052077 (PMC10004583; doi:10.3390/jcm12052077)
Supplement: Supplementary file 1 [file jcm-12-02077-s001.zip]

Archive with 1 entries (1 files):
- jcm-2197397-supplementary.pdf
